# Supplementary material for: The Pythium periplocum elicitin PpEli2 confers broad-spectrum disease resistance by triggering a novel receptor-dependent immune pathway in plants
Source: Hortic Res. 2022 Nov 15;10(2):uhac255. doi: 10.1093/hr/uhac255 (PMC10390855; doi:10.1093/hr/uhac255)
Supplement: Web_Material_uhac255 [file web_material_uhac255.zip]

Archive with 4 entries (4 files):
- PpEli2_Supplementary Figures_V5_R1.docx
- PpEli2_Supplementary Table 1_V5.xlsx
- PpEli2_Supplementary Table 2_V5.docx
- PpEli2_Supplementary Table 3_V5.xlsx
