# Supplementary material for: The Pythium periplocum elicitin PpEli2 confers broad-spectrum disease resistance by triggering a novel receptor-dependent immune pathway in plants
Source: Hortic Res. 2022 Nov 15;10(2):uhac255. doi: 10.1093/hr/uhac255 (PMC10390855; doi:10.1093/hr/uhac255)
Supplement: Web_Material_uhac255 [file web_material_uhac255.zip › PpEli2_Supplementary Table 1_V5.xlsx]

## Sheet: Sheet1
Supplementary Table 1 Summary of 35 Elicitin-like protein genes in the genomes of Pythium periplocum.
	Effector names	ID	DNA sequence	DNA length	Protein sequence	Protein length	Cell death-inducing activity	ROS-inducing activity
1	PpEli-1	PYPLO_00004492-RA	ATGAAGGCCGCTCTCCTCGTTTCGCTCGCCGTCGCCTCGGTCTCGGCCGAAGTCTGCGACCTTGCCAAGCTCTCCATTGAGGTCGGAACCATCGTCAAGCCTGCCTTCTCGTGCAAGGACGCCAGTGGCTACGACTTCATCACGCCAACGCGCCTTCCAACCGATGCGGACGTCGAGGCTGTGTGCTCGAGCCCTGTGTGCCAGGAACTCATCACGGCCGCCAAGGGTGTGGCTTTGCCATCGTGCGAGCTCAAGGTCGGCACCACTGGCACCATCCCGATCAACGAGCTCTTCGCCAAGATCATGGGCAACTGCGCCAACATTCCTGTGTCCAGCTCGACTGGCTCGGCGTCGGGTGCTGGCGCTGCCACTGACGTCGTTGTGCCACCAACTTCTTCC…	528	MKAALLVSLAVASVSAEVCDLAKLSIEVGTIVKPAFSCKDASGYDFITPTRLPTDADVEAVCSSPVCQELITAAKGVALPSCELKVGTTGTIPINELFAKIMGNCANIPVSSSTGSASGAGAATDVVVPPTSSTETTSGSEEAGSAVSTPAPSSAMTATLGAAVAVACSVAALML	175	no	no
2	PpEli-2	PYPLO_00005926-RA	ATGAAGCTTTTCACCGTCGCTGCTCTCTGCATCGCTGCTTTCACTCAGGCCGCTGCCTACGATGAAGTCACCGAGTGTCCAATCGAAGAGATCCTCAAGCTCCGTGCCTTGGCTGAGGAACCTGCTCGTCCAACGTGCGAAGCGGTGTCCGGCTACACGTTCATCCCACCACCGGGTGAGCCAACGCCAGCTCAGATCTTGCTCATGTGCTTGACCCCAGAGTGCAAGACCACCATCAACACGCTCATCTCGATCAAACCTGCCGATTGTGTGCTTGTCCTCGGTGACGTGCGCATCAACGTCAAGAAGCTCGCGGAGAGCTACAAGCCAGCCTGCCAGGCCCTCGGGATTGAGGTCTAA	360	MKLFTVAALCIAAFTQAAAYDEVTECPIEEILKLRALAEEPARPTCEAVSGYTFIPPPGEPTPAQILLMCLTPECKTTINTLISIKPADCVLVLGDVRINVKKLAESYKPACQALGIEV	119	yes	yes
3	PpEli-3	PYPLO_00005939-RA	ATGTTCACCAAGACCTTGGTTGCCTTCGCTGCCCTCGCCGCCGTCTCGTCGGCCGCCACCTGTACCGATGAGCAGTTCAGCGACTCGATCATCAAGCTTACCCCTGCCATTGGCTCCGTGTCGGGGTGCACGGCTGACTCGGGTTTCAGCATGATCCCACCAACTGGCTTGCCAACCAATGACCAGTACAAGAAGATGTGCAAGAGCACCAACTGCAAGACCCTCATTAAGGATATCAAGGACGCCAACGTCGCCGACTGTGAGCTCGACTTCAGCAAGCTTCTCCCAGGCTCCGTTCCATTGAACGTGTATGCGCTCGCCAACAACTTCGACTTCATGTGCGCCGTGGTTGGCTCCGCTTAA	363	MFTKTLVAFAALAAVSSAATCTDEQFSDSIIKLTPAIGSVSGCTADSGFSMIPPTGLPTNDQYKKMCKSTNCKTLIKDIKDANVADCELDFSKLLPGSVPLNVYALANNFDFMCAVVGSA	120	yes	yes
4	PpEli-4	PYPLO_00005941-RA	ATGTTCTCCAAGACCCTCGTTGTCCTCGCGGCTGTCGCCGCCGTCACCGTCAACGGCCTCACTAAGGATGAGTGCGACAAAGCCTTCAACGGTGAGGTTGCCAAGCTCACGAAGGATGCGCTCGGTTTTGTCCAGCCGTGCTCGAGCGACTCGGGATTTAGCATGGTGCCACCAAAGGGCTTGCCAACGGATGATCAGTACGTCAAGATGTGCGCCAGCAAGAACTGCAAGGACCTCTTGAAAGCTATCAACAACGCTGGTCTCGTGGACTGTGAGCTCAACTTCGGCTCGTACTTCCCTGGCTCCGTGCCATTGAATGTCTACCAGCTCGGTCAGGGTTTCGATGCCAAGTGCACTAGCATCGGTGGTGGCTCGACCCCAACCACTGCCCCACCAGCC…	513	MFSKTLVVLAAVAAVTVNGLTKDECDKAFNGEVAKLTKDALGFVQPCSSDSGFSMVPPKGLPTDDQYVKMCASKNCKDLLKAINNAGLVDCELNFGSYFPGSVPLNVYQLGQGFDAKCTSIGGGSTPTTAPPAGPTPTTAPPAGTTPTTAPPAGTTPGVTPSPTTPKPAC	170	no	no
5	PpEli-5	PYPLO_00006279-RA	ATGGTCAAGATCGCCGCCTTTGCCGCCACCCTCGCTATCAGCGCCTCGGCCGCCGCCGCCGCCAACTGTAACGAGACCATCAGCAACGAGATCGTCTCGCTCGTCAGTAACGGCTCGTACTACAACTCGTGTGCGGAAGGCGCGAGTTGGAACCTCACGGATGCCTTTGGTGCCTGGAACCTCAGCGAGCCTGACCTTACCAAGCTCTGTTTGAGCGCCATGTGTCTCGACCCAATGCACGAGGTGCTCCACTTGGCGGTGACCGACTGTCTCATCGAATACAAGGGTGAGGCCCGCAACTTGACCGACGAGGTCGACAAGATCCACATGAAGTGTCACGAGATCAAGGACCACGGTGCCGCCCATGCCAATGGCAACGCGTCCCACGGTGAGGGCTCG…	537	MVKIAAFAATLAISASAAAAANCNETISNEIVSLVSNGSYYNSCAEGASWNLTDAFGAWNLSEPDLTKLCLSAMCLDPMHEVLHLAVTDCLIEYKGEARNLTDEVDKIHMKCHEIKDHGAAHANGNASHGEGSHHDAGSNGSAVDSPAGSVPAPAPSSASKLAVAAVAGCAMIASLVL	178	no	no
6	PpEli-6	PYPLO_00006434-RA	ATGAAGCTCCAGATCTTCGCTATCGGCTTGGTATTGGCTACGGTGGGTAGTCTCGGCGACGCCGCAAACTGCACTCAGGAAGATCTCGTCGTGTTGAATTCGCTCGGCAATACGGACGAGGGCAAGCGAGTATGTGGTAACACCACACTCACGACTAGTTCCAGCGGAACACCAACCGAGTCGTGTAACAATACGGCGTGCCTCGAATACCTCGAGAAGCAAGTCAAGGCAGCGCCAAAGTGCACGTTCAACGGTTTCGATCGTCTGAAAGGTCTCAAGATCATCATCTCTTTCTGCAAGAACGAGACGAACTCGAGTACAAGCTCGACAGCGGGATCAGGAACAGTGGACACACCTGTGACAACTACGGACGACTCTCGCGCGCTCACTGGAGCAGCG…	501	MKLQIFAIGLVLATVGSLGDAANCTQEDLVVLNSLGNTDEGKRVCGNTTLTTSSSGTPTESCNNTACLEYLEKQVKAAPKCTFNGFDRLKGLKIIISFCKNETNSSTSSTAGSGTVDTPVTTTDDSRALTGAAIVTLQSYIMTNVALIKAKKSVILESSMPGVSPW	166	no	no
7	PpEli-7	PYPLO_00006435-RA	ATGAAGCTCCAGACCCTCGCGTTCATTCTCGTGGCCCTGACCTCGACATTCGCTTTGAGCGAGGCTGGTGAGTGCACGCAGGCCCAGCTTGAGAGTTTCAACAACTTGGGCAGTGAGAGCGCCGCGAAGAAAGCTTGTGGCTCGGACGCCGCCACGATCTTTGCTGGCACGAGCTCGAGCACCACGACGGTGTGTGCGAACGACGATTGTCTCTCGTACATCAAGAAGGTGCTTAGCGACGCCCCAGACTGCACGATCAGTGGGATCAATCCCACACTTGCGATCGACACGGTCATTTCCTACTGCAAGAACAGTGACTCGACCACGGCCTCGTCAAGTGCGGGCTCTTCGCCACTTCTCTCTACCCCAGACGACGCCCGTGTGCTCGCTGGAGCAGGT…	447	MKLQTLAFILVALTSTFALSEAGECTQAQLESFNNLGSESAAKKACGSDAATIFAGTSSSTTTVCANDDCLSYIKKVLSDAPDCTISGINPTLAIDTVISYCKNSDSTTASSSAGSSPLLSTPDDARVLAGAGVAALSGLVVATVAMV	148	no	no
8	PpEli-8	PYPLO_00006667-RA	ATGAATACGCGCGCGTGGCTCCTGGCGGTCGTCGGCAGCCTCGCGGTGAGCCACGAGGTGTCTGCCGACTCGTGCGACCTCGTCAAGCTCGTCCCCTTGCTCGCGGACCGCAGCAACCATGTCTGCATGAAAGCCTCGGGCTTCTTCTTCCCACCGAACGAGAACCCCACGTCCGACATGTTCAGCAAGACCTGCCAAGAGAAATCCTGTCTCTTTGTCTTCGCGCAGCTCGAGAAAATGGTCGGCAAGAACGAATGCAAGATTGGGCAGCGCGGCGTCTACAGCGACTTCCTCAAGCCACACAAGAAGGCTTGCGGGATTCCAGACAACAGCACATCCAGTCTCGCTGGATCACTGCAGGCAGACGTTGGCGGTAGCGATGGTGTCGGCTCGTGGCTC…	576	MNTRAWLLAVVGSLAVSHEVSADSCDLVKLVPLLADRSNHVCMKASGFFFPPNENPTSDMFSKTCQEKSCLFVFAQLEKMVGKNECKIGQRGVYSDFLKPHKKACGIPDNSTSSLAGSLQADVGGSDGVGSWLGTSTNVSAVEGGNVANPDAKKSDSKGQTQEVQAMTSNAPAIAMSSGLVVLSVLASLLA	191	no	no
9	PpEli-9	PYPLO_00007970-RA	ATGAAGCTCAACAGCCTCATCTACACCCTCGTACTCGCCGGTGGCTCGGTTGTCAGAGCTGGCGAGTGCTCTAAGAAGCAACTCGAATCAATCGCTCAATACGACGCCAAGGCCGCTTCAGCATGTGGCACCAACATTGACGGACTGTTCGCATCGTCCGGATCATCTGTTGCTGTGTGCAAGAATCAAGATTGCGTCGAGGTCCTTGATTCGGTCGCTGACGAATATCCGGACTGCACGGCCGCTGGACTAAATCTGTCCAATATGCTCGAGGCCATTGCTCAGTACTGCAAGACTGAAGGCAACTCGACTGATGGCTCACATTCAGGTTCTACCACGGCTAGCAAGCCGGAGTGTTCGCTTTCAGACAAGACCAAGGTAACAGATCTTCAAAATGGT…	657	MKLNSLIYTLVLAGGSVVRAGECSKKQLESIAQYDAKAASACGTNIDGLFASSGSSVAVCKNQDCVEVLDSVADEYPDCTAAGLNLSNMLEAIAQYCKTEGNSTDGSHSGSTTASKPECSLSDKTKVTDLQNGPAMTEACGQAGVTRTYAKICSSECTTYMKEKYIPALPDCTLDGGDVEEATKIMLLYCGMPSDGAGALVSVGVVALTMITVAGVDP	218	no	no
10	PpEli-10	PYPLO_00012557-RA	ATGAAGTTCCTCGCCGTCGCCTTCGCCGCCACCATCGCCGTCGCTACTGCCGATGACTGCTCCATCGACGCCCTCAGCGCGCTCTTGAAGAACACCAACCTCCAGAAGTGTGGCACCGAAGCGAGCTATAGCTTCGTGCCTCCAACCAAGCCAACGGAGGCTCAGCTCAAGGGTATGTGCGCCAGCGCGGCCTGTAATGCGTTGTTGGCGGATGTGCAGAAGCTCAACCTTCCCGAGTGCACGGTGCCATTGGGTGACAAGATCAAGTTGCGTGCGGATTTGATTGACTACGCTGCGAACTACTGCAAGAGCTCTGGTCCTGCTCCAACTCCAGGTCCGGGTCCATCGCCGACTCCATCGACATCTGGCACGACGCCTGGTGTCACGCCTTCGGTGACG…	420	MKFLAVAFAATIAVATADDCSIDALSALLKNTNLQKCGTEASYSFVPPTKPTEAQLKGMCASAACNALLADVQKLNLPECTVPLGDKIKLRADLIDYAANYCKSSGPAPTPGPGPSPTPSTSGTTPGVTPSVTTAKPAC	139	yes	yes
11	PpEli-11	PYPLO_00013678-RA	ATGAAGTTCCTCGCCGTCGCCTTCGCCGCCACCATCGCCGTCGCTACTGCCGATGACTGCTCCATCGACGCCCTCAGCGCGCTCTTGAAGAACACCAACCTCCAGAAGTGTGGCACCGAAGCGAGCTATAGCTTCGTGCCTCCAACCAAGCCAACGGAGGCTCAGCTCAAGGGTATGTGCGCCAGCGCGGCCTGTAATGCGTTGTTGGCGGATGTGCAGAAGCTCAACCTTCCCGAGTGCACGGTGCCATTGGGTGACAAGATCAAGTTGCGTGCGGATTTGATTGACTACGCTGCGAACTACTGCAAGAGCTCTGGTCCTGCTCCAACTCCAGGTCCGGGTCCATCGCCGACTCCATCGACATCTGGCACGACGCCTGGTGTCACGCCTTCGGTGACG…	420	MKFLAVAFAATIAVATADDCSIDALSALLKNTNLQKCGTEASYSFVPPTKPTEAQLKGMCASAACNALLADVQKLNLPECTVPLGDKIKLRADLIDYAANYCKSSGPAPTPGPGPSPTPSTSGTTPGVTPSVTTAKPAC	139	yes	yes
12	PpEli-12	PYPLO_00013680-RA	ATGAAGTTCCTCGCCGTCGCCTTCGCCGCCACCATCGCCGTCGCTACTGCCGATGACTGCTCCATCGACGCCCTCAGCGCGCTCTTGAAGAACACCAACCTCCAGAAGTGTGGCACCGAAGCGAGCTATAGCTTCGTGCCTCCAACCAAGCCAACGGAGGCTCAGCTCAAGGGTATGTGCGCCAGCGCGGCCTGTAATGCGTTGTTGGCGGATGTGCAGAAGCTCAACCTTCCCGAGTGCACGGTGCCATTGGGTGACAAGATCAAGTTGCGTGCGGATTTGATTGACTACGCTGCGAACTACTGCAAGAGCTCTGGTCCTGCTCCAACTCCAGGTCCGGGTCCATCGCCGACTCCATCGACATCTGGCACGACGCCTGGTGTCACGCCTTCGGTGACG…	420	MKFLAVAFAATIAVATADDCSIDALSALLKNTNLQKCGTEASYSFVPPTKPTEAQLKGMCASAACNALLADVQKLNLPECTVPLGDKIKLRADLIDYAANYCKSSGPAPTPGPGPSPTPSTSGTTPGVTPSVTTAKPAC	139	yes	yes
13	PpEli-13	PYPLO_00009342-RA	ATGCACGGAGGACGACGTATGCGAGCCGTTTACGTGGGTTTCGTGGCGTTTGCCGCCTTTGCACGTGGTGAGGAAGCCAGTGACTCGTGTCCAGACTCGGTACAAGTCTCGATCGCCAAGACGGAGGCGTACCAGAGGTGCCAGACGGATTCTCGCTTTGCATTCAGCAACGAGACGAGTGTGGATACCTCGAGTTTCTGTCGAAGCGAAGGCTGTTTTGCTCTGTATGAGGCGCTTCAGAAGGAGAATGCGTTGAGTTGTACGGCGTTTGGTGGGTTGGAGACGCTGGTGCTATGGGAGGAAGCCAAGGCGAAGGTTTGCTTCGGTACAATGGACAATACCGGCAGCTCGAGTACAGACACGTCCAGTGAACATACAGGCGACGCCAACTCCTCATCG…	690	MHGGRRMRAVYVGFVAFAAFARGEEASDSCPDSVQVSIAKTEAYQRCQTDSRFAFSNETSVDTSSFCRSEGCFALYEALQKENALSCTAFGGLETLVLWEEAKAKVCFGTMDNTGSSSTDTSSEHTGDANSSSSSSSAAEPVVRDKGSTQSTDTGSSSIVWIGVGNVVAIMLIAACFISFHRKNPAEQRTKEVDDDERLSVVVEYSTLPSTSSDLNSDPQLETPKTTNR	229	no	no
14	PpEli-14	PYPLO_00009343-RA	ATGCAGCTCTGGTTCACTGCGCTTGTGGCCACTATGGTGATCGCGAATGCCGCCTCGGCGGCTGTGGTTGACCAGTGCACAGCAGATATGCAGGCGTCAGTGAACACATTGGCTGCTTACAAAAAGTGCAAGACGGATTCCGGCTTCGAGTTCAGTAAGACCGCAAAGGCGGATCCTGCCGCGTTCTGTGCGAGTCAGAAGTGTCTCAAGCTGTTCAAGCGACTACGCAAGGTTGACGCTTTGAGTTGCACTGCGTATGCTGGCCTGGATTCGCTCAAGTTATGGGAAAAGGGGAACCCGAAGGAGTGTTTCAAGAACGCCGATGACTCTGATTCCGATAGTGACGAAGACCCGGATCTCACAAGTGCACCTGGGACAACGACACCAGCTCCCACGAAG…	3042	MQLWFTALVATMVIANAASAAVVDQCTADMQASVNTLAAYKKCKTDSGFEFSKTAKADPAAFCASQKCLKLFKRLRKVDALSCTAYAGLDSLKLWEKGNPKECFKNADDSDSDSDEDPDLTSAPGTTTPAPTKTSPAPTTTTPTPTSSDDVIDQCTADMQAAMNALAAYKECKADSGFELSKTAKTDTVAFCASQKCQKLFKKLRKLDALSCTAYAGLDSLKLWVKENPKECFKNTDDSDSDSDEDPDTNTSPGSTAPTPTTTAPRSPTTTPQMTPAPPLTGTSPGGEVGQDADTELSSPPAKTKKPHPTCILDTQVSMKASLTALVAAVVLANVALAAVMDGCTADMQAAVNTLPAYKKCKAESGFEFSTTAKADASAFCASQKCLKLYKRLRKIDAV…	1013	no	no
15	PpEli-15	PYPLO_00010416-RA	ATGAAGTTCGCTGCCATCATCTCAACCGCATCTCTCGCCGTCGCATCAGCCTACGAAGAAACCAGCGAGTGTCACCCGCAGGATTACTCAGCTCTCCGACCCCTCGCATCGAACCCAAACCTCCATGCCTGCCAAGACAACATGGGATGGCAGTTGCTACCGCCAGTGGGCTACCCATCTAGCGAGGATCTCGACTTTATGTGTTTGGTTCCCGAGTGTCTCGCTTTGATGAACAACGTGAAGGCGCTCGGTCTATCGGACTGTGTGTTGAACTTTGATGGTGTGAAGGTCAACTTCAAGAAGATGTCTGAGGAGTTTGGGCCTCGTTGCTCCGGCTGGGGCGCTTCGGTTCATGCATCCAACTTAGACGCTAGCAACTACGCGCCAAATGGTACGGAT…	684	MKFAAIISTASLAVASAYEETSECHPQDYSALRPLASNPNLHACQDNMGWQLLPPVGYPSSEDLDFMCLVPECLALMNNVKALGLSDCVLNFDGVKVNFKKMSEEFGPRCSGWGASVHASNLDASNYAPNGTDGSQGSHRSHGSYSYSDDGSYGSHSNDGLYGSHSNDGSYGSYSNDGSYGSHSDDGPYGSYSQDGSDGSSSYEVPFPGDSSDSSYSRGDGFNVIAF	227	no	no
16	PpEli-16	PYPLO_00010420-RA	ATGAAGTTCGCTGCCATCATCTCAACCGCATCTCTCGCCGTCGCGTCGGCTTACGAAGAAGCCAAGGAGTGCCGGCCACAGGATTACTCGGCTCTCCGACCCCTCGCATCGAACCCAAACCTCCATGCTTGTCAAGACAACATGGGATGGCAGTTGCTGCCTCCAGTGGGCTATCCATCCAGCAAGGATCTCGACTTTATGTGTCTGGTTCCCGAGTGTCTCGCTTTGATGAACAACGTGAAGGCGCTCGGTCTGTCGGACTGTGTGCTGAACTTTGATGGTGTGAAGGTCAACTTCAAGAAGCTGTCTGAGGAGTTCGGGCCTCGTTGCTCTGGCTGGGGCGCTTCGGTCCATGCATCCAACTCGGATGCTGGCAACTATGCGCCGAATGGTTCGGAT…	723	MKFAAIISTASLAVASAYEEAKECRPQDYSALRPLASNPNLHACQDNMGWQLLPPVGYPSSKDLDFMCLVPECLALMNNVKALGLSDCVLNFDGVKVNFKKLSEEFGPRCSGWGASVHASNSDAGNYAPNGSDGSHGSHGSYSYDGSDGSDAYEVPFPGEGSDGSYSHGSDGSYSDEIRFPGDDGSYGSYSQDGSDSSYSDEIRFPDNGSDGSYSYEVPFPGDGSDGSYSRGDESDVITF	240	no	no
17	PpEli-17	PYPLO_00010421-RA	ATGAAGTTCGCTGCTGCTCTTTCCTCCACCTTCCTCGCCGTCGCGTCGGCGTACGATGAGGTCACCGAGTGCCAAAGCATCGACTACTTGGCGCTCGTGCCGCTCGCCTCGGACGACAACCTCTTGACTTGCCAGGATGCAACCAACTGGCAGCTGCTCCCACCAGTGGGCTACCCCTCGCGCGACCAGCTCGACCTCTTGTGCCAGACGCCCGAGTGCTTCGGTTTGATCGACAGCGTTAAGGCGCTCAACGTTTCCGACTGCTTGTTGAACTTTGACGGTGTCAAGATCAACTTCAAGAAGCTCGCCGAGGAGTTTGAGCCTCATTGCTTCAACTCGACGTCGCCGGGCTACGCCACCAACGGGACCACTGGCTCGAACACGACCGTCATCTCGTAT…	486	MKFAAALSSTFLAVASAYDEVTECQSIDYLALVPLASDDNLLTCQDATNWQLLPPVGYPSRDQLDLLCQTPECFGLIDSVKALNVSDCLLNFDGVKINFKKLAEEFEPHCFNSTSPGYATNGTTGSNTTVISYSNHGVNVTIVANATLEANVTAVANVTRF	161	no	no
18	PpEli-18	PYPLO_00010580-RA	ATGAAGACCTCGGCGATTCTCGGTGCCTTGGCGTCCGTCGGATCTACTCAGACGATGAGTCAATGCGCTGACGTGTTCGTGAACCTCGTGACGGTGGCAGACCAAGCAGGCTGCTCGGAAGACTCGGGGTTCAATCTCATGGTGTTCAACAAGCCAAGCGCTGCTGATATCCAGAACGTGTGTGAGATCGAGTCGTGCCGTAAAATGGTCATTGACATTCTGACAAGAGGCATCCCGCAATGCTACCTGCCCTGGGCCCCAAGCGTCCAATTTGTGAGTGATTTTGTCGTCCCAACGTACTCATGTACGCTTACGACGCCGGTGAAAACTCGCACTCCATCACCTACGCCAACGGCAATGCCAACACCGGAGCCTACCACTAACAGACCAGCGGAGACT…	645	MKTSAILGALASVGSTQTMSQCADVFVNLVTVADQAGCSEDSGFNLMVFNKPSAADIQNVCEIESCRKMVIDILTRGIPQCYLPWAPSVQFVSDFVVPTYSCTLTTPVKTRTPSPTPTAMPTPEPTTNRPAETKTPEPTSPETQVPETQAPETEVPVTAAPETKAPVTQSPGTTGPETKAPEATSPAPVPSVEVTSPPQKPTSPSLTPAHSLCV	214	no	no
19	PpEli-19	PYPLO_00010643-RA	ATGAAGGTCCCTGGGATGCTCGCGGCCGCGCTGCATGCCGTGCTCGTCGCGACGGTGGCGGCCGACACCGTGCCAACGTGTTCGTCCTCCGTCCTCTCGTCGATCACCACGGCCGACAGCGCGATTATCAAGTGCGCCAAGGACACGGGCTACGCCTTCGCGACTTCGCCAACCGCGCCAACGCAACAGCAGATGGATGCTATGTGTAAGAGCTCCTCGTGCGTTGGCGGTGTCGCCAAGGTGCTCGCCGACGTTGCCGAAGACTGTGTGCTTCCACTGACCAAGCTTCACTTCCGTGGCGACGTCTTCCAGCGTATTTCCGATTACTGCCAGACTGGCCAGGTCGACACTCCATCTCCTACGGTCCCAGGCCCAGCTCCAGGTCCTGCTATTCCGTCC…	1668	MKVPGMLAAALHAVLVATVAADTVPTCSSSVLSSITTADSAIIKCAKDTGYAFATSPTAPTQQQMDAMCKSSSCVGGVAKVLADVAEDCVLPLTKLHFRGDVFQRISDYCQTGQVDTPSPTVPGPAPGPAIPSPTQAPAPLPTPAPVSPICAQSVIAPVFAPVPTPSPTPSQPGSSSPAPTPSTSSPAPTTPTPTETPLPTHTPTPSPSPVSGAGCGNLETGPTSCPQGEYCQPWNPYYYQCRSIDSKCGKQEVDVDFYGEDLSSISLHLPELCCEECRKTEGCAAYTFINFNANGRPMCYLKKSAGEKRKLAGAVSATVVQPECRVPSGGQCGSDKDGVKCCPSGEYCQPWNPFYYQCRPAPQKCGVQEVGVDYNGADLETVEGLLPWECCDKCSETA…	555	no	no
20	PpEli-20	PYPLO_00013324-RA	ATGAAGACGTCTCACTCAACCGCCGTCGTGGCACTTGCTGCCTCGCTCGTACTTGCGAACGCCCAAGTTTGTGTCCCAGAGGATGGTTACACAATCAAGGAATGGATGCGAGCATGTGATTCGGTTGTTGGTGGTTCCTCTGCCAAGTGCTCGGATCGTACTTGCCACACCGCTCTTCACCGCCTCGAGGAAGAAGAGACCCACGAGTGTTGGGAACACCTCGGCTTGGGCACGCACAAGGACTTTGAGAAGTATGCTGCTCTTGACGCCTTCTGCCATGGCGAGGGTCCAGACCCAGAGCTTCGTGAACCTACTCCAGCTCCAACCAACACGACGCTCCCAATCTGCACACCCCAGGATGGTGAAGCTATCAAGGGCTGGATGAAGGCATGTGATTCA…	858	MKTSHSTAVVALAASLVLANAQVCVPEDGYTIKEWMRACDSVVGGSSAKCSDRTCHTALHRLEEEETHECWEHLGLGTHKDFEKYAALDAFCHGEGPDPELREPTPAPTNTTLPICTPQDGEAIKGWMKACDSVVGGSTAKCSDRACHVALHRLEEEETHECWEHLGLGTHEDFEKYAALDAFCHGEGPDPEFPGATPAPTNTTLPICTPQDGEAIKGWMKACDSVVGGSTAKCSDRACHTALHRLEEEETHECWEHLGLGTHKDFEKYAELDAFCHGEGPDPEH	285	no	no
21	PpEli-21	PYPLO_00013325-RA	ATGAGGATGAAGTTTGCTGCCGTGGCCCTTGTACTTGCTGCTGTCTGTGCGTCTGAGGTTGCTGCCTTCGGATGCAAGCCTGAAGAGATCGTGGCTTGGCGTGCTGCCTGTGACAAGATCACCACTGGTTCCCAGGCCAAGTGCAATGACCGCGCGTGCCACACAGCTCTCCACCGCCTTGTTGAGGAAGAAACCATCGATTGCCACGTCAGCAAGGGCGGTTCGGCGTCCGACCTCGCACCATACAAGGTGCTTGATGATTTCTGCCACGGCGATGGTCCAGACCCAGAGTTGACGCCATCCCCAACTCCTACCCCAGCGCCTCAACCAACTCCAACTCCTGGCCCGGTTCCTACCCCAGCGCCTGAGCCTACTCAGCCTGGTCCAGTGCCTACCCCA…	465	MRMKFAAVALVLAAVCASEVAAFGCKPEEIVAWRAACDKITTGSQAKCNDRACHTALHRLVEEETIDCHVSKGGSASDLAPYKVLDDFCHGDGPDPELTPSPTPTPAPQPTPTPGPVPTPAPEPTQPGPVPTPSPQPTQPGPVPTVSPTPHPSC	154	no	no
22	PpEli-22	PYPLO_00013326-RA	ATGATGAAGTGTGTTATCGGTCTCCTCATGCTTGCCGCCAGTGTCAACGCCCAGTCGTTGACGGCGTGTAACTCTGACAAGCTCAAGAGCTCGATGACCGCGTGTGACTCGTTGCCAAACGTCTCGCAGGTCAAGTGTGACGACAAGGCGTGCCACAGCGCGCTTCACTACCTGACCGAAGACTCGGCTGCCAAGTGCTGGGTCGAGCTTGGTCTCGGCAAGGCGGACGACTTGAACAAGTACAAGGAGCTCGACGAATTCTGCCACGGTGAGGGTCACGACCCAGCTGAGGAAGGCGAGGGTCATGACCATGAGCACGAGCACGAGCACGAACATGATCACTCGGGCTCCGGCCACCACCACCACGACGCTGGCTCGAACTCTACCTCGGACGTGACG…	516	MMKCVIGLLMLAASVNAQSLTACNSDKLKSSMTACDSLPNVSQVKCDDKACHSALHYLTEDSAAKCWVELGLGKADDLNKYKELDEFCHGEGHDPAEEGEGHDHEHEHEHEHDHSGSGHHHHDAGSNSTSDVTAPATGDASVPTPAPSAAVSTFALSSAALVASAAVIASL	171	no	no
23	PpEli-23	PYPLO_00013755-RA	ATGAAGTTCTATAACCTCTTCATTGGCTCACTCGTGGTCCTCTCGGCAACCGCAGCGAAGGACTGCACTGAAGAGCAGGACGCCTTCATCGAAGCGATTCCCCTCTCCAGTGCGTTTGAGAAGGCATGCGGCAAGCACGAGATCAGCGAATACGGTGCCGTTAACACCTTTTTCAATATTACCCAGTCGTGCAAGTTCCCAGACTGCGTGGACTTCTTGCTCAAGACCATTCCGGAGTGCACGCACAATGGCCTCGACTTCAGGGGAATGATCCGTTATGACGGTGACAAGTGTGCGGGGGTCAAAGATCTCCCCGATTGGGGAACATTTTTGGACGGGACAAGATCCTCTGGGTCCGCCGACGAGGAGGAAGTGACATTTCCATCCGGTGGTGCCGAC…	774	MKFYNLFIGSLVVLSATAAKDCTEEQDAFIEAIPLSSAFEKACGKHEISEYGAVNTFFNITQSCKFPDCVDFLLKTIPECTHNGLDFRGMIRYDGDKCAGVKDLPDWGTFLDGTRSSGSADEEEVTFPSGGADTVDSDWNSHSTTVATECTFKQQSEIRNLGNDEGLQQVCDVGSKKTFTDVSDAPLCSSQQCFDYAKNTLVNKIPDCTISGTSIKTAFKLALAMCEEAGIGNSAASVSNIGFAALMSAMVAAVVVI	257	no	no
24	PpEli-24	PYPLO_00001339-RA	ATGAAAGTGGCACACGTCGCTTTGTCCGCGCTGACTCTTGGCGCCTTGAGTCTCGAGACGACTGCGGACGACGCTCTCAAAGTCTGCACGGCCGAGCAACTCGCGACGCTGGACGCGATGGACAGCGATACATCGGTGGATAAGGCGTGTTCGACGATCAAGACAGGAACGCTCGACTGTAGCAATGTCCCGTGTGTGACAGCTATGAAGGCTATGCGTGCCAAGATGCCCGAGTGTATCATCAACGGAGCCAAGTCAACGCTACTGATCGATCTGTCCATCGTCACGTGCGATACAATATCTCCAAACAACACCAACATCGTCATTCCTACGACCATTCCGGCTTCGTCATCCATGGTCGATTTAAATACGACTGATCCGACTCCAGTGCCCACACCA…	480	MKVAHVALSALTLGALSLETTADDALKVCTAEQLATLDAMDSDTSVDKACSTIKTGTLDCSNVPCVTAMKAMRAKMPECIINGAKSTLLIDLSIVTCDTISPNNTNIVIPTTIPASSSMVDLNTTDPTPVPTPDSAERAFPGVAVIMCSSALLVWREAM	159	no	no
25	PpEli-25	PYPLO_00001353-RA	ATGAACCCCAGCCAGATCGTCCGATTGGCCATCTGTATAGCCTTGATGGTCGCTCCACTTCACGCCGAGGACGAAGTCTGCGCCAGCTACGCTGACTACGCGTTCAACGTCATGATCAGGGACATGACTGATGTCAATACAAAGTGTGGCCCCGACAGGACTATCAGAAATGAATACTACTATGCACCGACGAAGGCGTTATGCGCGAAGCCAGGATGTGTCGAAGAACTCAAGAAGGCATCCATGGTTGTTCCCGACTGTTTCGACAAAGTGTACTCTGTAAAATTGGGCACCTTGGTGCTCGCTGCCGCCAAGATGTGTGAAAATGAAGGGAGGGACGGGAATTTACCGGCTGCTGGAAGCGGCTCTCTGGATAATGCCGCAGGCTCGCTCGGCTCG…	870	MNPSQIVRLAICIALMVAPLHAEDEVCASYADYAFNVMIRDMTDVNTKCGPDRTIRNEYYYAPTKALCAKPGCVEELKKASMVVPDCFDKVYSVKLGTLVLAAAKMCENEGRDGNLPAAGSGSLDNAAGSLGSNDTIRVGDLPFCSEEEINEINELEESKEREKACGKSPVGIHEFCSRPACMTYYKDTVLPKSPDCHYKSNAKLKMGMCDALRETAPSSTVTTIPGVVLMVVVAIATLILTEVRFYLCGYNALASSPFAPMVCTKPECVEAMKLVTNESVSQSLHITS	289	no	no
26	PpEli-26	PYPLO_00001355-RA	ATGCGCTTCTACCAGATCGCCCTACTTGTCTCGAGTCTCTCCGTGATGGCGTTCGCTGAAAAGGTCGATCCTGATGACGAGTACCCTTACAACAAGCCCCACGAGTGTGTCAGTACCGATAACGACAATATTGACAGCTTCTCGAACAATCTCAACTCGACTTGTGGTCTCACGGATCTATTCAAGACGGAGGATCCACTCATGTGTGCCAAACCAGGCTGCATCGACTCCCTCGTAATGTTCTTAGACAGAGTCCCCGACTGCTCAAGAGGTCCTATCAACATCCAGGGAACGATTCGCGGACGGATCGAGATGTGCAAGAACGAGATGAAGAAAGGGAACTTGCCAGTGGAGGCCACTCAGAACGGAGCGCCCAAGTGCCTATATGAGCAAATTCAG…	657	MRFYQIALLVSSLSVMAFAEKVDPDDEYPYNKPHECVSTDNDNIDSFSNNLNSTCGLTDLFKTEDPLMCAKPGCIDSLVMFLDRVPDCSRGPINIQGTIRGRIEMCKNEMKKGNLPVEATQNGAPKCLYEQIQDMEKLVQSIEYTSQCGNITINSLDSTVCSKPSCIVHVKRTVVEKLPTCTVEDRNVKTLATMLIASIRGPRRFQHYHQHQVARMLT	218	no	no
27	PpEli-27	PYPLO_00001360-RA	ATGCGCGTCATCCGGATCGCCCTGTTTGTCTCGAGTCTCTCCATGATGGCGTTCGCTGAAAAGGAAGACCCGGATGACGGGTATCCGTACAACAAACCCCACGAAGTCCCAGACTGCTCAATAGGTCCTATCAACATCCAGGGAACGATTCGCGGACGGATCGAGATGTGCAAGAACAAGATGAAGAAAGGGAACTTGCCAGTGGAGGCCACTCAGAACGGCGCACCGAAGTGCCTATATGAGCAAGTTCAGGACATGGAGAAGTTGGTGCAGTCAATCGAGTACACCTACCAGTGTGGCAACATTACAATTGATTCATTGGACTCCACTGTGTGCTCGAAGCCTTCGTGTATGGCGTATATTAGGGGCGCCATCGTGGAGAAACTACCGACCTGTACT…	537	MRVIRIALFVSSLSMMAFAEKEDPDDGYPYNKPHEVPDCSIGPINIQGTIRGRIEMCKNKMKKGNLPVEATQNGAPKCLYEQVQDMEKLVQSIEYTYQCGNITIDSLDSTVCSKPSCMAYIRGAIVEKLPTCTVEDRNVRTLATMLIAVCPEYPLAGMIRTLPPAPSSASAYVREFAG	178	no	no
28	PpEli-28	PYPLO_00001362-RA	ATGCAGCGCCACCTCCTCACTCTCGCGACCGCCTCGGTCCTGCTCTTGGCTGACCCAACGACGGCGGCCGAGTGCTCGAAGGCTGACCTGACCGACTTGGACGCCCTCGCTAGAGTGGATGGCTTCGATGCCGTCTGCCGACGTCCCATCAGCAGTCTGCTGAAGACGGAGGGCGTTGCGTTTTGCTCCCAATCCGGTTGTCCTGCGGCGATTCAGTCGCTCGTAGATGGCGACGTACCAGACTGTGCGATTGATACTGCTTCGTTGAAATCAGCGATACAAGCTCTTGCTCGAGCGTGTGAGACGAGAGAAGATGGTAGCGACACGAGAGAGGACGGTAGCGACGAGTACTCGCCTGGCCAAGTCACGGCGACTTTCGACGCGAACGCAACGGTACCG…	642	MQRHLLTLATASVLLLADPTTAAECSKADLTDLDALARVDGFDAVCRRPISSLLKTEGVAFCSQSGCPAAIQSLVDGDVPDCAIDTASLKSAIQALARACETREDGSDTREDGSDEYSPGQVTATFDANATVPGYSFECNQDQLAQIKKMKQASGFIQACGENSQIGELAHGSMCSKPANCTKCETASAMRCITTISGVVLSIVAGIFATALP	213	no	no
29	PpEli-29	PYPLO_00001365-RA	ATGAAGATCTCACTCGTTGCTGCGATCAGCGCACTCTGGACGATCTTGGACGCGTTTGGGAGTGTTAATGCCACCGAGTGCTCGACTGCGGACCTCGATACTCTCAAAAGCGTGCGCGACGACACTCTCAAGGGCATCTGTGCCTCGTCTTTCGCCGCTGGTCCCCCGCCAGCCAATTCTGCTGTGCCTCCGTTCTGTGGGAATGAAGATTGTCTGTCTACGTTGAAGTCTGCTGTGAATGATCTCCCTGACTGCGAGATCAATGGCTTGTCGATCGTTGCGAGTGTCAAGATGATGATTATTATGTGTTCGTCCGATGGTATACCACCACCAATGCCCCCTGGAGCTGCGAATGGGTCACTTCCGATGCCTTTACCACCTCCTCGCCCTGGAAATGGT…	591	MKISLVAAISALWTILDAFGSVNATECSTADLDTLKSVRDDTLKGICASSFAAGPPPANSAVPPFCGNEDCLSTLKSAVNDLPDCEINGLSIVASVKMMIIMCSSDGIPPPMPPGAANGSLPMPLPPPRPGNGPLLAWLAAAGDTHDSSDASSASSMEGKEAANGSATVPTPAPSAAARYHVALATFVAVGASLIV	196	no	no
30	PpEli-30	PYPLO_00002169-RA	ATGCGCTGGTGGTTCATCGTCGCCTTGGCCTCAGCGCTCGTCTTGAGCGGCGACGGCGCGCCATGCGATCTCTCCAAGCTCGATCCGATTCTCCAAGGTCCGGATATGAAGCAGTGTCAACAAGAAGAAAACCTACGCATCCCATCAGCTGTGTTCGTGAACGGAGAAGATGGACTATCGTATATTTCGGACTCGGTCTGCTGGAACGTAGCCTGTGGCCGTGCCATCACGGTCATCAAGGCCCTGGGTCTCGAAGAGTGCCAGCTCACGTATCACGGCGACTACCGCGGCGTGCCATGGCAAAGAAACGTGAATCTCACATCACAGCATCTGAACAGGCTTGACGAAGCATGTGGCGGGGTGTACAGTGTCGACAACGAGTCGGTGAGAGTCGACCCC…	483	MRWWFIVALASALVLSGDGAPCDLSKLDPILQGPDMKQCQQEENLRIPSAVFVNGEDGLSYISDSVCWNVACGRAITVIKALGLEECQLTYHGDYRGVPWQRNVNLTSQHLNRLDEACGGVYSVDNESVRVDPKAYNTSAKCTESAIRSGVINADKELQA	160	no	no
31	PpEli-31	PYPLO_00002173-RA	ATGCGCTGGCTTGTGACTCCCATTGCTGTGGCCTCAACACTTGCGTTGCGTTGCGATGGCGCGCCGTGCGATCTCACCAAGATCGATCCGGTGCTGCAAAGTCCCGACATGCTCCAGTGTCAACACGAGGAATCCGTCTTCATTCCAGTGGCGACACCCAGTTCCAAGGGACTGTCGAGCGTCTCCGAGTCGGTCTGTTGGAATCCGGCGTGTGGACGCGCCATCACGGCCATCAAGGCGCTGGGACTCGGCGAGTGTCAGCTCACGTACGAAGGCACGTACATCGGTGGACGCTGGAAAGTCGACGTGAACCTCAAGTCGGAGCATCTCGACGTACTAGACGCTGCGTGTGGGGGCAAGTACGTGACCGATGCCAAGTCGACACTGGTCGAGCCTGAG…	1182	MRWLVTPIAVASTLALRCDGAPCDLTKIDPVLQSPDMLQCQHEESVFIPVATPSSKGLSSVSESVCWNPACGRAITAIKALGLGECQLTYEGTYIGGRWKVDVNLKSEHLDVLDAACGGKYVTDAKSTLVEPEASNPSAVCTTNAVRSVVNSVDTQLKACAGTGIENIISPLGVPKSPELMQKYIDCSQCPAADEALRSANITLPTCRLVANVSYAEYMNDVFAFCEAKKEMETNNYTVNAYIQDKVMNSSKYCATRALDLYFHNEEKALGTCSSALFSPMFTIGDIGNQMMCTSCPQAPEALSKRVLPKCLLESNVTFDVFAKGALGFCAPSLKFDAGEMSDSSGGGSALGQDVGNPSKLQPTPSPSTTCPLFSLFALVWSVTGLAYVEYLG	393	no	no
32	PpEli-32	PYPLO_00003745-RA	ATGAAGCTCAGCACCGCCGTCTCCCTCCTTGCGTTCGCCAGCGGCTCGATTGCCTACGCGGGCGAGTGCTCCAGGAACCAGCTCGAAAAACTCGGCAAATACGACTCCAAGCTCACGGCAGCCTGTGGAAGCGACATCCAGGGCCTCTACGCCTCGACAGGGACGTCTTCGATTGCTTTGTGCAAGGAAACAAAGTGTGTCGAGGCCATTGATTTGGTCGCTGACGATCTTCCCGACTGTACGCTCGGAGGCTTGAGCCTCCCCAACATGTTTGATGCCATCGCCCAGTACTGCAAGGCGGAAGGCAACAGCTCGCACTCAGGTTCCGTCGCGATTGAGAAGCCAGAGTGCTGGCTTTCCCAGCAAGAAAAGATGATAGATATGCGATCCGAGCCAGCT…	663	MKLSTAVSLLAFASGSIAYAGECSRNQLEKLGKYDSKLTAACGSDIQGLYASTGTSSIALCKETKCVEAIDLVADDLPDCTLGGLSLPNMFDAIAQYCKAEGNSSHSGSVAIEKPECWLSQQEKMIDMRSEPAMTKVCGPYEAMGGSEAIAKICEPDCTAYIKEKYIPALPDCSVNGADVKVSAKIMLTYCELPPDAAGALTSAGVAALASLAVAMLAMA	220	no	no
33	PpEli-33	PYPLO_00003748-RA	ATGAAGCCCAGTGCGTTCATCTGTACCATATTCGCTGGATCTCTCGGTTGTATCCAAGCCACCGAGTGCTCAAGCCAAGAGATCGCACAGGCCGAGGGAATCGGCAACAATACCAAGGTGGAGACGGTATGCGGCATTGATGCCAGACTCACCTTTACGGGCTCGATGTCTTTGCCACTATGCAAAGAGCCAGCATGTGTCAACGCTGTTGGCCGTATCATCGACGATCTCCCCAACTGCACCATCAGCGGAGCCAGTTTCACCGAGATCATCGCCAGCTCCCTCCACGATTGCAAAGTTGGACCCACCACGGTTGTTGCAGACAGCTCCCAGTCGGGCTGGACCCTGTGTACTCCGGCTCAAATGCTCCAGGTGTCTGCCCTGCGTTCCGATCCAAAT…	702	MKPSAFICTIFAGSLGCIQATECSSQEIAQAEGIGNNTKVETVCGIDARLTFTGSMSLPLCKEPACVNAVGRIIDDLPNCTISGASFTEIIASSLHDCKVGPTTVVADSSQSGWTLCTPAQMLQVSALRSDPNMIKACGDEQESGMGIASQYSMQGPEICTPVCIAYAKEKFIPFLPECIFNDGPVVKGAVESTIEYCERSGNGPTTPDGAGELVSAGVSVFIGLVTAAIAMA	233	no	no
34	PpEli-34	PYPLO_00004240-RA	ATGCGCGTTCTCGCTCTCTCACTTGCTGTGGTGGCGGCCGCGCTCTCCACCGTCCAGGTCGACGCGGCATCTGCGTGTAACGCCACCGAGAATGCTGCACTCGACACACTCATCGAGCCGCTCAAGGGCCTGCTAGCGGCGTGCAAAGCCGACACGGGCTATGTGATGTACCCGTTCACGGCGTACCCTGCCAATGAATCGCAGCAGATCCATGTTTGCAGCGGTCGAAGCTGCCCGACCGTGTACGGGAAGCTCTTGGAGGACGACAAGGACAAGCTCCCCGACTGTCTTGTGACGATCGGATCCACGCCCATGACGGTGACGAAATTCCTCGAGAGTATCTGCGACAAGCGCCCAGATACGCCAGTCCCATCGCCTACGAACACGACGTCGCCAGCG…	1179	MRVLALSLAVVAAALSTVQVDAASACNATENAALDTLIEPLKGLLAACKADTGYVMYPFTAYPANESQQIHVCSGRSCPTVYGKLLEDDKDKLPDCLVTIGSTPMTVTKFLESICDKRPDTPVPSPTNTTSPAPTPTTATPKPSTTMPTPSSSKKPVASGSTSSSLEADSKSSGSSEEKDPEESSSSQDTDIDVTIPGEQSEPPSNPDVPLPSAATTVYVASMAAAYYTRCGLRRFVWFYESISKMELTEELIKRRSKHFDLACVTHLDVSNASIRHIANLEACVNTIQLNISANQLPRLRKLTVSQNPIKVTQEFISQLRSALTGLQLLDEQAIAFYETSLRTSSGLKLPVFDTVSIMTEGSRRLEEMLKEAQKTLDNESQRVMRTFDAIT	392	no	no
35	PpEli-35	PYPLO_00004357-RA	ATGAAGCTTCTCCTCGGTACCTGTGTGGCTATTGCCTCCACGATGCGATCTGCGTCGGCGCTGGAAGCCTGTGATGCCACAGAGTTTGCCAAGCTCGCGACAAGTCCGAGTCTCACGCAGTGTCTTGCTCAATCCAAAGTGCCACTGCCAACACTGTCCAAGATGCCAACGATCGAGCAACTTGAGGCACTTTGCAAGACACCGACGTGTGTGACAGCCATCGGACTCATACTTGGTGTCGATCCAAAGGACTGCATTGTTCCAATTGGTGGACAGCTGAAGCTTCGTTCTGAGCTCGTGGATCCGACCGTCGCGTACTGCGAGACGATGAATATCAAGGTTGTTCCAGTATTCATCGAGTCGAGCGCATCACCTGAGGCACTAGCGGGCAATGGGTCC…	564	MKLLLGTCVAIASTMRSASALEACDATEFAKLATSPSLTQCLAQSKVPLPTLSKMPTIEQLEALCKTPTCVTAIGLILGVDPKDCIVPIGGQLKLRSELVDPTVAYCETMNIKVVPVFIESSASPEALAGNGSSAGSEATNSSSGGDVSAPDNSAGTPQATDDASRGYSTIAMQLASVAVILTSLFM	187	no	no
36	PpEli-36	PYPLO_00004454-RA	ATGAAGTTCGCTGCTGTCCTCATTGCTGCCACTTTCGCCGTCGCCTCGGCTGCTGATGCCACCGTCCCAACCTGTGACTCCGCTGCTCTCCTCAAGATCGTGCAGGGTGAGAACGGCGATGCTTGTTCGAAGTCGACCGGCTTCAGCGCTATCGCTGCCAAGCCAGTGAGCGCTGACAACGCCGCCAAGGTGTGCCCAGAGCCTTCGTGCCAGGCTCTCTTGAAGGAGATCTCGGACGCCGTCAAGACGGAGTGTATGGCTCTCGGCATGACCCCACTTATCTCGGGTGTCCTTAAGCCAAGTGAGGAGGCCTGTGCCAAGTTGGCCAACGGTGCCGCTGGTGGTGCCGCTGCCGCTGGTTCGACCACTGGTTCGGGCGTCGTCGGTGACGTCACTGTC…	570	MKFAAVLIAATFAVASAADATVPTCDSAALLKIVQGENGDACSKSTGFSAIAAKPVSADNAAKVCPEPSCQALLKEISDAVKTECMALGMTPLISGVLKPSEEACAKLANGAAGGAAAAGSTTGSGVVGDVTVPETTTGSTTGSADVATSGSGAESPAAGSVPSPAPSSAVKIAAATSAAAVAVVATLF	189	no	no
37	PpEli-37	PYPLO_00004455-RA	ATGAAGTTCGCTGCTGTCCTCATTGCTGCCACTTTCGCCGTCGCCTCGGCTGCTGATGCCACCGTCCCAACCTGTGACTCCGCTGCTCTCCTCAAGATCGTGCAGGGTGAGAACGGCGATGCTTGTTCGAAGTCGACCGGCTTCAGCGCTATCGCTGCCAAGCCAGTGAGCGCTGACAACGCCGCCAAGGTGTGCCCAGAGCCTTCGTGCCAGGCTCTCTTGAAGGAGATCTCGGACGCCGTCAAGACGGAGTGTATGGCTCTCGGCATGACCCCACTTATCTCGGGTGTCCTTAAGCCAAGTGAGGAGGCCTGTGCCAAGTTGGCCAACGGTGCCGCTGGTGGTGCCGCTGCCGCTGGTTCGACCACTGGTTCGGGCGTCGTCGGTGACGTCACTGTC…	570	MKFAAVLIAATFAVASAADATVPTCDSAALLKIVQGENGDACSKSTGFSAIAAKPVSADNAAKVCPEPSCQALLKEISDAVKTECMALGMTPLISGVLKPSEEACAKLANGAAGGAAAAGSTTGSGVVGDVTVPETTTGSTTGSADVATSGSGAESPAAGSVPSPAPSSAVKIAAATSAAAVAVVATLF	189	no	no
38	PpEli-38	PYPLO_00004456-RA	ATGAAGCTCGCTGCTGTCCTCGTTGCCGCCACCGTCGCCATCGCCTCGGCTGCTGATGTTGGTGGTCTAGAGCCTAACGTCACCCTCCCAGCCTGTGACACCCAAACCGTCCTCAAAATCGTGCGGAGTGGAAACAGCACGGCTTGTACCGCCGAGACAGGCTTCACTATCGCTATCCTCAAGCCAGTAACCTCGGAAGATGCCCCCAAGGTGTGTGGACAGAAGTCGTGTCAGGCTGTCTTTGCTGATGTCAAGGACACCTTCAAGTCCGATTGCATGGCCCTCGGTCTTCCTTTCTACAAGTATGTTATCGAGCCGACAGAGGAGGCGTGTGCCAAGTACTCGGCAAACCCGCTCCCACCGTGTGATACCGCTGCTCTCCTCAAGATCATGCAGGGC…	648	MKLAAVLVAATVAIASAADVGGLEPNVTLPACDTQTVLKIVRSGNSTACTAETGFTIAILKPVTSEDAPKVCGQKSCQAVFADVKDTFKSDCMALGLPFYKYVIEPTEEACAKYSANPLPPCDTAALLKIMQGENSKTCTVETGFSFGILKPVTSEDAPKVCSQKSCQAVLAEIKDTIKTECMALGVAPFFGDVIKRTVDACAKYSAGETPSSRN	215	no	no
39	PpEli-39	PYPLO_00004457-RA	ATGAAGCTCGCTGCTGTCCTCATTGCCGCCACTTTCGCCGGCGCCTCAGCTAATGACCCAGCCTGTGACTCCGCTGCTCTCCTCAAGATCGTCCAGAGCGAGAGCGGCAAGGCCTGTACCGCCTCGACCGGCTTCAGCATCGCTGCGGCCAAGCCAGTGACCGCTGAGAACGCCGCTCAGGTTTGTCCAGAAAAGTCCTGCCAAGCTCTCTTGAAAGAGGTCTCGGACGCCGTCAACACCGAATGTTTGGTCATCGGTGTGACTCCTCTCATCTCGGGTGTCCTCCAGCCAACTGAGGTGACCTGCGCCAAGTATGCGCTTGGCAGTGCCCCTAACTGCCGAAGCTAA	348	MKLAAVLIAATFAGASANDPACDSAALLKIVQSESGKACTASTGFSIAAAKPVTAENAAQVCPEKSCQALLKEVSDAVNTECLVIGVTPLISGVLQPTEVTCAKYALGSAPNCRS	115	no	no
40	PpEli-40	PYPLO_00004459-RA	ATGGTCCGTCTCCTGCCATTGGTCCTCATGCCTGCCGTGGCTGTTGCCGCCCAAAACTTGCCGATATGCGACTTGTCCAAGTTAGAACCGCTTGTCAACGATACTGACTTCGAGGTCTGTCCATCCAAAAGCGGACTTGTGTTCCCACCGCCGACCAAACCGACAGACGCCGACCTCGCGACCGTGTGTCGAGTGCCCGAGTGCGTCGCTCTTGTGCAAAAGGTGATGGCACTAGATTTTGGCGAGTGCCTTATCGGTTCTCTTCGTCTAGAAGCCGATCTTCTCATACCATTAGGGAACAAGTGTGTGATCGAGACGAAAACGCCCGGTCCGGATGCCAATTTGACGTCGTCAGTGATCGTGGACGTAGAAGGCGAGCTCGTCACGGGCAGTGCCTCC…	534	MVRLLPLVLMPAVAVAAQNLPICDLSKLEPLVNDTDFEVCPSKSGLVFPPPTKPTDADLATVCRVPECVALVQKVMALDFGECLIGSLRLEADLLIPLGNKCVIETKTPGPDANLTSSVIVDVEGELVTGSASGISLDASGSKENDDENATHDAVTIPAATDVMTSAVAMVLLVACV	177	no	no
Notes: N. benthamiana leaves were transformed with constructs harboring the indicated effectors by agroinfiltration. Cell death/ROS-inducing activity was decided from three independent experiments.
