# Supplementary material for: The Pythium periplocum elicitin PpEli2 confers broad-spectrum disease resistance by triggering a novel receptor-dependent immune pathway in plants
Source: Hortic Res. 2022 Nov 15;10(2):uhac255. doi: 10.1093/hr/uhac255 (PMC10390855; doi:10.1093/hr/uhac255)
Supplement: Web_Material_uhac255 [file web_material_uhac255.zip › PpEli2_Supplementary Table 3_V5.xlsx]

## Sheet: Sheet1
Supplementary Table 3 Primers used in this study.
	Primer names	Primer sequence	Application
1	pBHA-PpEli-1-F	CGATAGGGTACCCCCATGAAGGCCGCTCTCCTC	Clone gene to pBin3HA vector for expression in N. benthamiana
2	pBHA-PpEli-2-F	CGATAGGGTACCCCCATGAAGCTTTTCACCGTC	Clone gene to pBin3HA vector for expression in N. benthamiana
3	pBHA-PpEli-3-F	CGATAGGGTACCCCCATGTTCACCAAGACCTTG	Clone gene to pBin3HA vector for expression in N. benthamiana
4	pBHA-PpEli-4-F	CGATAGGGTACCCCCATGTTCTCCAAGACCCTC	Clone gene to pBin3HA vector for expression in N. benthamiana
5	pBHA-PpEli-5-F	CGATAGGGTACCCCCATGGTCAAGATCGCCGCC	Clone gene to pBin3HA vector for expression in N. benthamiana
6	pBHA-PpEli-6-F	CGATAGGGTACCCCCATGAAGCTCCAGATCTTC	Clone gene to pBin3HA vector for expression in N. benthamiana
7	pBHA-PpEli-7-F	CGATAGGGTACCCCCATGAAGCTCCAGACCCTC	Clone gene to pBin3HA vector for expression in N. benthamiana
8	pBHA-PpEli-8-F	CGATAGGGTACCCCCATGAATACGCGCGCGTGG	Clone gene to pBin3HA vector for expression in N. benthamiana
9	pBHA-PpEli-9-F	CGATAGGGTACCCCCATGAAGCTCAACAGCCTC	Clone gene to pBin3HA vector for expression in N. benthamiana
10	pBHA-PpEli-10-F	CGATAGGGTACCCCCATGAAGTTCCTCGCCGTC	Clone gene to pBin3HA vector for expression in N. benthamiana
11	pBHA-PpEli-11-F	CGATAGGGTACCCCCATGAAGTTCCTCGCCGTC	Clone gene to pBin3HA vector for expression in N. benthamiana
12	pBHA-PpEli-12-F	CGATAGGGTACCCCCATGAAGTTCCTCGCCGTC	Clone gene to pBin3HA vector for expression in N. benthamiana
13	pBHA-PpEli-13-F	CGATAGGGTACCCCCATGCACGGAGGACGACGT	Clone gene to pBin3HA vector for expression in N. benthamiana
14	pBHA-PpEli-14-F	CGATAGGGTACCCCCATGCAGCTCTGGTTCACT	Clone gene to pBin3HA vector for expression in N. benthamiana
15	pBHA-PpEli-15-F	CGATAGGGTACCCCCATGAAGTTCGCTGCCATC	Clone gene to pBin3HA vector for expression in N. benthamiana
16	pBHA-PpEli-16-F	CGATAGGGTACCCCCATGAAGTTCGCTGCCATC	Clone gene to pBin3HA vector for expression in N. benthamiana
17	pBHA-PpEli-17-F	CGATAGGGTACCCCCATGAAGTTCGCTGCTGCT	Clone gene to pBin3HA vector for expression in N. benthamiana
18	pBHA-PpEli-18-F	CGATAGGGTACCCCCATGAAGACCTCGGCGATT	Clone gene to pBin3HA vector for expression in N. benthamiana
19	pBHA-PpEli-19-F	CGATAGGGTACCCCCATGAAGGTCCCTGGGATG	Clone gene to pBin3HA vector for expression in N. benthamiana
20	pBHA-PpEli-20-F	CGATAGGGTACCCCCATGAAGACGTCTCACTCA	Clone gene to pBin3HA vector for expression in N. benthamiana
21	pBHA-PpEli-21-F	CGATAGGGTACCCCCATGAGGATGAAGTTTGCT	Clone gene to pBin3HA vector for expression in N. benthamiana
22	pBHA-PpEli-22-F	CGATAGGGTACCCCCATGATGAAGTGTGTTATC	Clone gene to pBin3HA vector for expression in N. benthamiana
23	pBHA-PpEli-23-F	CGATAGGGTACCCCCATGAAGTTCTATAACCTC	Clone gene to pBin3HA vector for expression in N. benthamiana
24	pBHA-PpEli-24-F	CGATAGGGTACCCCCATGAAAGTGGCACACGTC	Clone gene to pBin3HA vector for expression in N. benthamiana
25	pBHA-PpEli-25-F	CGATAGGGTACCCCCATGAACCCCAGCCAGATC	Clone gene to pBin3HA vector for expression in N. benthamiana
26	pBHA-PpEli-26-F	CGATAGGGTACCCCCATGCGCTTCTACCAGATC	Clone gene to pBin3HA vector for expression in N. benthamiana
27	pBHA-PpEli-27-F	CGATAGGGTACCCCCATGCGCGTCATCCGGATC	Clone gene to pBin3HA vector for expression in N. benthamiana
28	pBHA-PpEli-28-F	CGATAGGGTACCCCCATGCAGCGCCACCTCCTC	Clone gene to pBin3HA vector for expression in N. benthamiana
29	pBHA-PpEli-29-F	CGATAGGGTACCCCCATGAAGATCTCACTCGTT	Clone gene to pBin3HA vector for expression in N. benthamiana
30	pBHA-PpEli-30-F	CGATAGGGTACCCCCATGCGCTGGTGGTTCATC	Clone gene to pBin3HA vector for expression in N. benthamiana
31	pBHA-PpEli-31-F	CGATAGGGTACCCCCATGCGCTGGCTTGTGACT	Clone gene to pBin3HA vector for expression in N. benthamiana
32	pBHA-PpEli-32-F	CGATAGGGTACCCCCATGAAGCTCAGCACCGCC	Clone gene to pBin3HA vector for expression in N. benthamiana
33	pBHA-PpEli-33-F	CGATAGGGTACCCCCATGAAGCCCAGTGCGTTC	Clone gene to pBin3HA vector for expression in N. benthamiana
34	pBHA-PpEli-34-F	CGATAGGGTACCCCCATGCGCGTTCTCGCTCTC	Clone gene to pBin3HA vector for expression in N. benthamiana
35	pBHA-PpEli-35-F	CGATAGGGTACCCCCATGAAGCTTCTCCTCGGT	Clone gene to pBin3HA vector for expression in N. benthamiana
36	pBHA-PpEli-36-F	CGATAGGGTACCCCCATGAAGTTCGCTGCTGTC	Clone gene to pBin3HA vector for expression in N. benthamiana
37	pBHA-PpEli-37-F	CGATAGGGTACCCCCATGAAGTTCGCTGCTGTC	Clone gene to pBin3HA vector for expression in N. benthamiana
38	pBHA-PpEli-38-F	CGATAGGGTACCCCCATGAAGCTCGCTGCTGTC	Clone gene to pBin3HA vector for expression in N. benthamiana
39	pBHA-PpEli-39-F	CGATAGGGTACCCCCATGAAGCTCGCTGCTGTC	Clone gene to pBin3HA vector for expression in N. benthamiana
40	pBHA-PpEli-40-F	CGATAGGGTACCCCCATGGTCCGTCTCCTGCCA	Clone gene to pBin3HA vector for expression in N. benthamiana
41	pBHA-PpEli-1-R	GGATCCGTCGACCCCCAGCATGAGAGCCGCGAC	Clone gene to pBin3HA vector for expression in N. benthamiana
42	pBHA-PpEli-2-R	GGATCCGTCGACCCCGACCTCAATCCCGAGGGC	Clone gene to pBin3HA vector for expression in N. benthamiana
43	pBHA-PpEli-3-R	GGATCCGTCGACCCCAGCGGAGCCAACCACGGC	Clone gene to pBin3HA vector for expression in N. benthamiana
44	pBHA-PpEli-4-R	GGATCCGTCGACCCCGCAGGCTGGCTTAGGGGT	Clone gene to pBin3HA vector for expression in N. benthamiana
45	pBHA-PpEli-5-R	GGATCCGTCGACCCCCAAGACAAGCGAAGCGAT	Clone gene to pBin3HA vector for expression in N. benthamiana
46	pBHA-PpEli-6-R	GGATCCGTCGACCCCCCATGGAGAGACGCCAGG	Clone gene to pBin3HA vector for expression in N. benthamiana
47	pBHA-PpEli-7-R	GGATCCGTCGACCCCCACCATGGCGACTGTGGC	Clone gene to pBin3HA vector for expression in N. benthamiana
48	pBHA-PpEli-8-R	GGATCCGTCGACCCCCGCTAGTAGAGACGCCAG	Clone gene to pBin3HA vector for expression in N. benthamiana
49	pBHA-PpEli-9-R	GGATCCGTCGACCCCGGGGTCTACTCCCGCGAC	Clone gene to pBin3HA vector for expression in N. benthamiana
50	pBHA-PpEli-10-R	GGATCCGTCGACCCCGCACGCTGGCTTGGCCGT	Clone gene to pBin3HA vector for expression in N. benthamiana
51	pBHA-PpEli-11-R	GGATCCGTCGACCCCGCACGCTGGCTTGGCCGT	Clone gene to pBin3HA vector for expression in N. benthamiana
52	pBHA-PpEli-12-R	GGATCCGTCGACCCCGCACGCTGGCTTGGCCGT	Clone gene to pBin3HA vector for expression in N. benthamiana
53	pBHA-PpEli-13-R	GGATCCGTCGACCCCTCGATTGGTTGTCTTTGG	Clone gene to pBin3HA vector for expression in N. benthamiana
54	pBHA-PpEli-14-R	GGATCCGTCGACCCCTACAATGGTGGACGCTCG	Clone gene to pBin3HA vector for expression in N. benthamiana
55	pBHA-PpEli-15-R	GGATCCGTCGACCCCGAAAGCGATCACGTTGAA	Clone gene to pBin3HA vector for expression in N. benthamiana
56	pBHA-PpEli-16-R	GGATCCGTCGACCCCGAAAGTGATCACGTCGGA	Clone gene to pBin3HA vector for expression in N. benthamiana
57	pBHA-PpEli-17-R	GGATCCGTCGACCCCGAAGCGGGTCACGTTGGC	Clone gene to pBin3HA vector for expression in N. benthamiana
58	pBHA-PpEli-18-R	GGATCCGTCGACCCCGACGCAGAGCGAGTGCGC	Clone gene to pBin3HA vector for expression in N. benthamiana
59	pBHA-PpEli-19-R	GGATCCGTCGACCCCGTTGACGATACCCGAGAC	Clone gene to pBin3HA vector for expression in N. benthamiana
60	pBHA-PpEli-20-R	GGATCCGTCGACCCCGTGCTCCGGATCTGGGCC	Clone gene to pBin3HA vector for expression in N. benthamiana
61	pBHA-PpEli-21-R	GGATCCGTCGACCCCGCACGAAGGATGAGGGGT	Clone gene to pBin3HA vector for expression in N. benthamiana
62	pBHA-PpEli-22-R	GGATCCGTCGACCCCGAGGGAAGCGATGACAGC	Clone gene to pBin3HA vector for expression in N. benthamiana
63	pBHA-PpEli-23-R	GGATCCGTCGACCCCAATCACAACCACTGCGGC	Clone gene to pBin3HA vector for expression in N. benthamiana
64	pBHA-PpEli-24-R	GGATCCGTCGACCCCCATGGCCTCTCGCCACAC	Clone gene to pBin3HA vector for expression in N. benthamiana
65	pBHA-PpEli-25-R	GGATCCGTCGACCCCTGAAGTGATGTGTAGTGA	Clone gene to pBin3HA vector for expression in N. benthamiana
66	pBHA-PpEli-26-R	GGATCCGTCGACCCCCGTAAGCATTCGCGCCAC	Clone gene to pBin3HA vector for expression in N. benthamiana
67	pBHA-PpEli-27-R	GGATCCGTCGACCCCTCCTGCAAATTCGCGCAC	Clone gene to pBin3HA vector for expression in N. benthamiana
68	pBHA-PpEli-28-R	GGATCCGTCGACCCCCGGGAGAGCTGTCGCAAA	Clone gene to pBin3HA vector for expression in N. benthamiana
69	pBHA-PpEli-29-R	GGATCCGTCGACCCCGACGATAAGAGAAGCCCC	Clone gene to pBin3HA vector for expression in N. benthamiana
70	pBHA-PpEli-30-R	GGATCCGTCGACCCCAGCCTGCAACTCCTTGTC	Clone gene to pBin3HA vector for expression in N. benthamiana
71	pBHA-PpEli-31-R	GGATCCGTCGACCCCTCCAAGGTATTCAACATA	Clone gene to pBin3HA vector for expression in N. benthamiana
72	pBHA-PpEli-32-R	GGATCCGTCGACCCCAGCCATAGCAAGCATGGC	Clone gene to pBin3HA vector for expression in N. benthamiana
73	pBHA-PpEli-33-R	GGATCCGTCGACCCCGGCCATGGCAATTGCAGC	Clone gene to pBin3HA vector for expression in N. benthamiana
74	pBHA-PpEli-34-R	GGATCCGTCGACCCCGGTTATGGCGTCGAAGGT	Clone gene to pBin3HA vector for expression in N. benthamiana
75	pBHA-PpEli-35-R	GGATCCGTCGACCCCCATGAAGAGGCTGGTCAA	Clone gene to pBin3HA vector for expression in N. benthamiana
76	pBHA-PpEli-36-R	GGATCCGTCGACCCCGAACAAGGTGGCAACAAC	Clone gene to pBin3HA vector for expression in N. benthamiana
77	pBHA-PpEli-37-R	GGATCCGTCGACCCCGAACAAGGTGGCAACAAC	Clone gene to pBin3HA vector for expression in N. benthamiana
78	pBHA-PpEli-38-R	GGATCCGTCGACCCCGTTTCGGCTGCTGGGGGT	Clone gene to pBin3HA vector for expression in N. benthamiana
79	pBHA-PpEli-39-R	GGATCCGTCGACCCCGCTTCGGCAGTTAGGGGC	Clone gene to pBin3HA vector for expression in N. benthamiana
80	pBHA-PpEli-40-R	GGATCCGTCGACCCCCACGCATGCCACCAGTAG	Clone gene to pBin3HA vector for expression in N. benthamiana
81	qPCR-PypeActin-F	CCCAGTGCTCTTGACGGAGGC	qRT-PCR analysis in P. periplocum
82	qPCR-PypeActin-R	AGCGTAGAGCGACAACACGGC	qRT-PCR analysis in P. periplocum
83	qPCR-PpEli2-F	TCACCGAGTGTCCAATCGAA	qRT-PCR analysis in P. periplocum
84	qPCR-PpEli2-R	TGATGGTGGTCTTGCACTCT	qRT-PCR analysis in P. periplocum
85	qNbEf1a-F	AGAGGCCCTCAGACAAAC	qRT-PCR analysis in N. benthamiana
86	qNbEf1a-R	TAGGTCCAAAGGTCACAA	qRT-PCR analysis in N. benthamiana
87	qNbCyp71D20-F	GTTGACGCCATTGTTGAG	qRT-PCR analysis in N. benthamiana
88	qNbCyp71D20-R	ATCTTCGCCTCCTAATGC	qRT-PCR analysis in N. benthamiana
89	qNbPti5-F	CCTCCAAGTTTGAGCTCGGATAGT	qRT-PCR analysis in N. benthamiana
90	qNbPti5-R	CCAAGAAATTCTCCATGCACTCTGTC	qRT-PCR analysis in N. benthamiana
91	qNthsr203J-F	TCCCACCGCATGACGACTTC	qRT-PCR analysis in N. benthamiana
92	qNthsr203J-R	TCGGCTTGGCTGATACAAAA	qRT-PCR analysis in N. benthamiana
93	qNtHINl-F	TACATGCGTATTAGGCTTAAG	qRT-PCR analysis in N. benthamiana
94	qNtHINl-R	CTACCAATCAAGATGGCATCTGG	qRT-PCR analysis in N. benthamiana
95	pET32a-Oli-D2-F	CCATGGCTGATATCGGATCCATGGCCACTTGTACTGAT	Clone gene to pET32a vector for expression in E. coli
96	pET32a-Oli-D2-R	GTGGTGGTGGTGGTGGTGCTCGAGAGCGGAGCCAACCGCGGC	Clone gene to pET32a vector for expression in E. coli
97	pET32a-PpEli2-F	GCCATGGCTGATATCGGATCCATGTACGATGAAGTCACC	Clone gene to pET33a vector for expression in E. coli
98	pET32a-PpEli2-R	GTGGTGGTGGTGGTGCTCGAGGACCTCAATCCCGAGGGC	Clone gene to pET34a vector for expression in E. coli
99	1300HA-kpn1/Sal1-REli-F	GGGACGAGCTCGGTACCATGGAGTATCATAAATCC	Clone gene to pCAMBIA1300HA vector for expression in N. benthamiana
100	1300HA-kpn1/Sal1-REli-R	ACATCGTATGGGTAGTCGACGCCTCTTCTTTGAAACTT	Clone gene to pCAMBIA1300HA vector for expression in N. benthamiana
101	1300flag-kpn1/Sal1-PpEli2-F	GGGACGAGCTCGGTACCATGAAGCTTTTCACCGTC	Clone gene to pCAMBIA1300Flag vector for expression in N. benthamiana
102	1300flag-kpn1/Sal1-PpEli2-R	TGGTCTTTGTAGTCGTCGACGACCTCAATCCCGAGGGC	Clone gene to pCAMBIA1300Flag vector for expression in N. benthamiana
103	PcActin-F	AGGAGATGGCCAAGTTAGC	qRT-PCR analysis in P. capsici
104	PcActin-R	CCGACTCATCATACTCGG	qRT-PCR analysis in P. capsici
105	PN5b	GAACAATGCAACTTATTGGACGTT	qRT-PCR analysis in P. parasitica
106	PN6	AACCGAAGCTGCCACCCTAC	qRT-PCR analysis in P. parasitica
107	SsTub F	TTGGATTTGCTCCTTTGACCAG	qRT-PCR analysis in S. sclerotiorum
108	SsTub R	AGCGGCCATCATGTTCTTAGG	qRT-PCR analysis in S. sclerotiorum
109	PsTEF1-F	TGATCGTGCTGAACCACCC	qRT-PCR analysis in P. sojae
110	PsTEF1-R	CGAGCGACGGTCCATCTT	qRT-PCR analysis in P. sojae
111	ACT11-F	GGTGGTTCTATCTTGGCATC	qRT-PCR analysis in soybean
112	ACT11-R	CTTTCGCTTCAATAACCCTA	qRT-PCR analysis in soybean
